# Supplementary material for: Awareness and Use of Virtual Clinics following the COVID-19 Pandemic in Saudi Arabia
Source: Healthcare (Basel). 2022 Sep 28;10(10):1893. doi: 10.3390/healthcare10101893 (PMC9601837; doi:10.3390/healthcare10101893)
Supplement: Supplementary file 1 [file healthcare-10-01893-s001.zip]

Archive with 1 entries (1 files):
- healthcare-1891168-supplementary.pdf
